# Supplementary material for: mTORC1 signaling facilitates differential stem cell differentiation to shape the developing murine lung and is associated with mitochondrial capacity
Source: Nat Commun. 2022 Nov 25;13:7252. doi: 10.1038/s41467-022-34763-y (PMC9700781; doi:10.1038/s41467-022-34763-y)
Supplement: Supplementary file 4 — Source Data [file 41467_2022_34763_MOESM4_ESM.xlsx]

## Sheet: Figure 1
Fig. 1b, Relative pRPS6 signal density per cell
12.5 dpc		12.5 dpc
Epithelial cells		Mesenchymal cells
Control	Rptorf/f; ShhCre/+	Control	Rptorf/f; ShhCre/+
0.918136	0.339796	0.963508	0.786321
0.972267	0.354488	1.1645	1.00935
1.1096	0.244761	0.871995	1.09624
P value	0.000497071	P value	0.789785
Fig. 1b, Relative RPS6 signal density per cell
12.5 dpc		12.5 dpc
Epithelial cells		Mesenchymal cells
Control	Rptorf/f; ShhCre/+	Control	Rptorf/f; ShhCre/+
1.13453	1.07536	0.939191	0.738241
0.997791	0.924115	1.1545	0.852817
0.867679	1.14125	0.906306	1.13785
P value	0.664457	P value	0.559211
Fig. 1d, Diameter of the distal branches
12.5 dpc		13.5 dpc
Control (µm)	Rptorf/f; ShhCre/+ (µm)	Control (µm)	Rptorf/f; ShhCre/+ (µm)
122.574	226.186	102.888	372.647
129.6	191.432	104.422	322.012
117.248	208.585	119.068	379.426
132.24	234.757	104.42	347.903
P value	0.00011958	P value	1.76017e-06
P value (Rptorf/f; ShhCre/+ between 12.5 and 13.5 dpc)	0.000131871
Fig. 1d, Thickness of the mesenchymal layer at the distal tip
12.5 dpc		13.5 dpc
Control (µm)	Rptorf/f; ShhCre/+ (µm)	Control (µm)	Rptorf/f; ShhCre/+ (µm)
67.0102	147.143	92.1686	203.802
76.5283	137.759	104.69	182.343
83.6504	161.684	89.1693	214.427
77.8147	148.912	93.2453	221.238
P value	1.9487e-05	P value	1.94765e-05
P value (Rptorf/f; ShhCre/+ between 12.5 and 13.5 dpc)	0.00119192
Fig. 1g, Relative apical phalloidin signal density per epithelial cell
13.5 dpc
Control	Rptorf/f; ShhCre/+
1.12589	0.540072
0.922983	0.346883
0.951125	0.364421
P value	0.00275243
Fig. 1h, Distance between epithelial tip to the SMA signal
13.5 dpc
Control (µm)	Rptorf/f; ShhCre/+ (µm)
61.1979	220.833
52.8646	248.958
49.2188	210.677
P value	0.000135781

## Sheet: Figure 2
Fig. 2b, Area of SOX2+ domain in lung branches (without trachea)
11.5 dpc		12.5 dpc
Control (mm2)	Rptorf/f; ShhCre/+ (mm2)	Control (mm2)	Rptorf/f; ShhCre/+ (mm2)
0.109446	0.0508517	0.449153	0.207795
0.119875	0.0428745	0.530095	0.256642
0.132515	0.0589614	0.483633	0.22622
P value	0.00165801	P value	0.00172428
13.5 dpc
Control (mm2)	Rptorf/f; ShhCre/+ (mm2)
1.13404	0.268809
1.01703	0.191241
0.905984	0.230379
P value	0.000344341
Fig. 2b, Area of SOX9+ domain in lung branches (without trachea)
11.5 dpc		12.5 dpc
Control (mm2)	Rptorf/f; ShhCre/+ (mm2)	Control (mm2)	Rptorf/f; ShhCre/+ (mm2)
0.0678996	0.0580207	0.742136	0.715684
0.060622	0.0663375	0.793049	0.776892
0.0684192	0.0636207	0.704414	0.806617
P value	0.442837	P value	0.620694
13.5 dpc
Control (mm2)	Rptorf/f; ShhCre/+ (mm2)
1.91485	1.78797
1.79562	1.54829
1.63603	1.46592
P value	0.223029
Fig. 2b, Percentage of the SOX2+ domain in the lung branches (without trachea)
11.5 dpc		12.5 dpc
Control (%)	Rptorf/f; ShhCre/+ (%)	Control (%)	Rptorf/f; ShhCre/+ (%)
61.7135	46.7076	37.7031	22.5013
66.4139	39.2581	40.0633	24.8315
65.9495	48.0995	40.7082	21.9028
P value	0.00306114	P value	0.000211682
13.5 dpc
Control (%)	Rptorf/f; ShhCre/+ (%)
37.1951	13.0694
36.1591	10.9938
35.6404	13.5813
P value	1.29368e-05

## Sheet: Figure 4
Fig. 4e, Percentage of the SOX2+ cells in non-saccular lung epithelium (without trachea)
17.5 dpc
Control (%)	Rptorf/f; ShhCre/+ (%)
98.0198	0
97.7528	0
97.0588	0
P value	4.44663e-10
Fig. 4f, Percentage of AC-TUB+ cells and CC10+ cells in the non-saccular epithelium
17.5 dpc		17.5 dpc
AC-TUB+ cell percentage		CC10+ cell percentage
Control (%)	Rptorf/f; ShhCre/+ (%)	Control (%)	Rptorf/f; ShhCre/+ (%)
34.9515	0	62.1359	0
36	0	60	0
38.7387	0	57.6577	0
P value	5.41944e-06	P value	1.29676e-06
Fig. 4g, Percentage of alveolar type 1 and type 2 cells in the saccular region
17.5 dpc		17.5 dpc
AT1 cell (HOPX+)		AT2 cell (SPC+)
Control (%)	Rptorf/f; ShhCre/+ (%)	Control (%)	Rptorf/f; ShhCre/+ (%)
46.0227	45.9459	52.2727	50
49.0566	45.5446	49.6855	52.4752
48.8235	46.6667	50.5882	52
P value	0.136078	P value	0.581118
17.5 dpc
AT1/AT2 cell (HOPX+/SPC+)
Control (%)	Rptorf/f; ShhCre/+ (%)
1.70455	4.05405
1.25786	1.9802
0.588235	1.33333
P value	0.222797
Fig. 4h, Percentage of T1α+ cells in the non-saccular epithelium (without trachea)
17.5 dpc
T1α+ cell
Control (%)	Rptorf/f; ShhCre/+ (%)
0.512821	86.4583
0	77.3196
0.231481	75.7282
P value	1.85367e-05
Fig. 4i, Relative pRPS6 signal density per epithelial cell
17.5 dpc
Control	Rptorf/f; ShhCre/+
0.869922	0.271432
0.943897	0.454177
1.18618	0.442656
P value	0.00555555

## Sheet: Figure 5
Fig. 5d, Relative mtDNA/nDNA ratio in isolated lung epithelial cells at 13.5 dpc
13.5 dpc		13.5 dpc
16S rRNA/Hk2		mtND1/Hk2
Control	Rptorf/f; ShhCre/+	Control	Rptorf/f; ShhCre/+
1.13618	0.433929	1.04388	0.379689
0.930618	0.5519	0.960848	0.620591
1.00908	0.524799	1.00067	0.454886
0.924123	0.453842	0.994597	0.471218
P value	0.000107783	P value	6.74091e-05
Fig. 5e, Relative mtDNA/nDNA ratio in isolated lung epithelial cells at 17.5 dpc
17.5 dpc		17.5 dpc
16S rRNA/Hk2		mtND1/Hk2
Control	Rptorf/f; ShhCre/+	Control	Rptorf/f; ShhCre/+
0.757962	0.284283	1.06322	0.376576
1.18475	0.365698	0.91242	0.34698
1.01742	0.399592	1.03538	0.435827
1.03987	0.462334	0.98898	0.301069
P value	0.00290923	P value	6.40499e-06
Fig. 5f, Relative ATP production in isolated lung epithelial cells
13.5 dpc		17.5 dpc
Control	Rptorf/f; ShhCre/+	Control	Rptorf/f; ShhCre/+
1.0618	0.514882	0.850824	0.664428
1.02198	0.689262	1.11498	0.528823
0.934567	0.703032	1.08378	0.585393
0.981651	0.63495	0.950413	0.487678
P value	0.000368865	P value	0.00179632
Fig. 5h, Relative signal density of MTCO1 and MPC1 per epithelial cell at 13.5 dpc
13.5 dpc		13.5 dpc
MTCO1 density		MPC1 density
Control	Rptorf/f; ShhCre/+	Control	Rptorf/f; ShhCre/+
0.883353	0.792326	0.947646	0.83942
1.01811	0.595178	1.09606	0.701308
1.16788	0.781187	0.956294	0.758028
P value	0.0448613	P value	0.0202335
Fig. 5j, Relative signal density of MTCO1 and MPC1 per epithelial cell at 17.5 dpc
17.5 dpc		17.5 dpc
MTCO1 density		MPC1 density
Control	Rptorf/f; ShhCre/+	Control	Rptorf/f; ShhCre/+
1.01063	0.179663	0.975622	0.22651
1.19585	0.28129	1.16928	0.424866
0.793527	0.119918	0.855095	0.296931
P value	0.0111273	P value	0.00322478

## Sheet: Figure 6
Fig. 6c, Relative signal density of MTCO1 and MPC1 per epithelial cell at 13.5 dpc
13.5 dpc		13.5 dpc
MTCO1 density		MPC1 density
Control	Tfamf/f; ShhCre/+	Control	Tfamf/f; ShhCre/+
0.900257	0.077219	0.914051	1.20188
1.14881	0.095161	1.10184	1.23196
0.950938	0.121542	0.984108	0.925702
P value	0.00584374	P value	0.344118
Fig. 6d, Relative signal density of MTCO1 and MPC1 per epithelial cell at 13.5 dpc
13.5 dpc		13.5 dpc
MTCO1 density		MPC1 density
Control	Cox10f/f; ShhCre/+	Control	Cox10f/f; ShhCre/+
0.951466	0.329658	0.908996	0.981122
1.0486	0.220509	1.02755	0.846371
0.99993	0.357366	1.06345	0.902959
P value	0.000156963	P value	0.2139
Fig. 6e, Relative mtDNA/nDNA ratio in isolated lung epithelial cells at 13.5 dpc
13.5 dpc		13.5 dpc
16S rRNA/Hk2		mtND1/Hk2
Control	Tfamf/f; ShhCre/+	Control	Tfamf/f; ShhCre/+
0.945731	0.469771	0.950528	0.414302
0.923315	0.393786	1.04165	0.297676
1.13073	0.31969	1.08474	0.32258
1.00023	0.365214	0.923077	0.393684
P value	3.50392e-05	P value	9.59262e-06
Fig. 6f, Relative mtDNA/nDNA ratio in isolated lung epithelial cells at 13.5 dpc
13.5 dpc		13.5 dpc
16S rRNA/Hk2		mtND1/Hk2
Control	Cox10f/f; ShhCre/+	Control	Cox10f/f; ShhCre/+
0.885949	1.04049	1.05547	1.06128
1.21105	0.887485	0.919935	0.87711
0.902996	1.12483	1.02459	0.990971
P value	0.896013	P value	0.74495
Fig. 6g, Relative ATP production in isolated lung epithelial cells
13.5 dpc		13.5 dpc
Control	Tfamf/f; ShhCre/+	Control	Cox10f/f; ShhCre/+
0.909898	0.496193	0.916145	0.669337
1.03553	0.573731	0.991239	0.578223
1.05457	0.42132	1.09262	0.525657
P value	0.00135189	P value	0.00347937

## Sheet: Figure 8
Fig. 8c, Relative signal density of MTCO1 and MPC1 per epithelial cell
18.5 dpc
MTCO1 density
Control	Tfamf/f; ShhCre/+	Cox10f/f; ShhCre/+
1.19553	0.297296	0.391161
0.909091	0.25547	0.243783
0.89538	0.277353	0.328086
P value (Control and Tfamf/f; ShhCre/+)	0.00183744
P value (Control and Cox10f/f; ShhCre/+)	0.00313205
18.5 dpc
MPC1 density
Control	Tfamf/f; ShhCre/+	Cox10f/f; ShhCre/+
0.860867	1.12778	1.20403
0.998685	0.882753	0.943135
1.14045	1.09679	0.90899
P value (Control and Tfamf/f; ShhCre/+)	0.764537
P value (Control and Cox10f/f; ShhCre/+)	0.886658
Fig. 8d, Epithelial cell percentage in the saccular region
18.5 dpc
AT1 cell (HOPX+)
Control (%)	Tfamf/f; ShhCre/+ (%)	Cox10f/f; ShhCre/+ (%)
53.4591	54.1667	57.3034
54.065	53.2258	53.0201
51.6129	57.8431	53.4591
P value (Control and Tfamf/f; ShhCre/+)	0.270228
P value (Control and Cox10f/f; ShhCre/+)	0.373619
18.5 dpc
AT2 cell (SPC+)
Control (%)	Tfamf/f; ShhCre/+ (%)	Cox10f/f; ShhCre/+ (%)
45.5975	42.3611	39.3258
45.122	44.6237	44.2953
47.3118	40.1961	44.6541
P value (Control and Tfamf/f; ShhCre/+)	0.0660481
P value (Control and Cox10f/f; ShhCre/+)	0.152502
18.5 dpc
AT1/AT2 cell (HOPX+/SPC+)
Control (%)	Tfamf/f; ShhCre/+ (%)	Cox10f/f; ShhCre/+ (%)
0.943396	3.47222	3.37079
0.813008	2.15054	2.68456
1.07527	1.96078	1.88679
P value (Control and Tfamf/f; ShhCre/+)	0.0301959
P value (Control and Cox10f/f; ShhCre/+)	0.0173612
Fig. 8e, Percentage of T1α+ cells in the non-saccular epithelium (without trachea)
18.5 dpc
T1α+ cell
Control (%)	Tfamf/f; ShhCre/+ (%)	Cox10f/f; ShhCre/+ (%)
0	65.035	78.481
0.7143	73.545	68.9119
0	76.2162	69.2308
P value (Control and Tfamf/f; ShhCre/+)	2.97398e-05
P value (Control and Cox10f/f; ShhCre/+)	2.16562e-05

## Sheet: Supplementary Figure 1
Supplementary Fig. 1a, Relative biomass by the amount of DNA
12.5 dpc		16.5 dpc
Control	Rptorf/f; ShhCre/+	Control	Rptorf/f; ShhCre/+
0.929397	0.988071	0.906608	0.227767
1.11515	0.9508	1.05715	0.185857
0.948517	1.08798	1.03624	0.275611
1.00693	1.04558
P value	0.737884	P value	0.000137789
Supplementary Fig. 1b, Relative biomass by wet weight
12.5 dpc		16.5 dpc
Control	Rptorf/f; ShhCre/+	Control	Rptorf/f; ShhCre/+
0.968308	1.07278	0.911461	0.297664
1.14917	1.1566	1.06111	0.400326
0.873748	0.837824	1.02743	0.486964
1.00877	0.988128
P value	0.881407	P value	0.00104316
Supplementary Fig. 1c, Western blotting images

## Sheet: Supplementary Figure 2
Supplementary Fig. 2b, EdU incorporation assay
12.5 dpc		13.5 dpc
Control	Rptorf/f; ShhCre/+	Control	Rptorf/f; ShhCre/+
0.610515	0.576547	0.580295	0.500169
0.69209	0.652676	0.548405	0.523307
0.637913	0.668038	0.552632	0.570486
P value	0.717159	P value	0.273805

## Sheet: Supplementary Figure 3
Supplementary Fig. 3b, Relative pMLC2 signal density per lung epithelial cell
13.5 dpc		13.5 dpc
Proximal region		Distal region
Control	Rptorf/f; ShhCre/+	Control	Rptorf/f; ShhCre/+
1.05274	0.663004	1.04958	0.787769
1.10675	0.472232	0.911998	0.827958
0.840516	0.579162	1.03842	0.612838
P value	0.0120388	P value	0.0317376
Supplementary Fig. 3d, Relative PKC-Zeta signal density per lung epithelial cell
13.5 dpc
Control	Rptorf/f; ShhCre/+
0.953191	0.420119
1.028	0.334763
1.01881	0.266046
P value	0.00019678

## Sheet: Supplementary Figure 6
Supplementary Fig. 6e, SOX9+ saccular domain (SOX9+ tips in control vs. SOX9+ patches in mutant)
16.5 dpc
Control (mm2)	Rptorf/f; ShhCre/+ (mm2)
0.010824	0.010898
0.010602	0.010273
0.010311	0.010622
P value	0.940254

[truncated: 4 more sheets: Supplementary Figure 7, Supplementary Figure 8, Supplementary Figure 9, Supplementary Figure 10]
